# Supplementary material for: Brewer’s Spent Grain as a Source of Proteins and Valuable Polysaccharides
Source: Foods. 2026 May 12;15(10):1701. doi: 10.3390/foods15101701 (PMC13206433; doi:10.3390/foods15101701)
Supplement: Supplementary file 1 [file foods-15-01701-s001.zip]

Archive with 3 entries (2 files):
- foods-4250194-supplementary/
- foods-4250194-supplementary/Supplementary File S1.pdf
- foods-4250194-supplementary/Supplementary File S2.pdf
